# Supplementary material for: Comparative Study of Condensed and Hydrolysable Tannins during the Early Stages of Zebrafish Development
Source: Int J Mol Sci. 2024 Jun 27;25(13):7063. doi: 10.3390/ijms25137063 (PMC11241311; doi:10.3390/ijms25137063)
Supplement: Supplementary file 1 [file ijms-25-07063-s001.zip]

Archive with 1 entries (1 files):
- ijms-3004425-supplementary.pdf
